# Supplementary material for: Urban wastewater bacterial communities assemble into seasonal steady states
Source: Microbiome. 2021 May 20;9:116. doi: 10.1186/s40168-021-01038-5 (PMC8139061; doi:10.1186/s40168-021-01038-5)
Supplement: Supplementary file 3 — Additional file 2. [file 40168_2021_1038_MOESM3_ESM.xlsx]

## Sheet: File_S1_MMSD
	Sample_name	Collection_date	Treatment_plant	Ammonia_mgL	BOD5_mgL	BOD5Total_Soluble_mg_L	Cadmium_mgL	Calcium_mgL	Chromium_mgL	COD_mgL	Copper_mgL	Iron_mgL	Lead_mgL	LowLevel_Mercury_ngL	Magnesium_mgL	Nickel_mgL	NitrateNitrite_mgL	Phosphorus_mgL	TSS_mgL	TKN_Nitrogen_mgL	Zinc_mgL
	APR11JI	2011-04-07	Jones_Island	7.8	160													2.8	190
	JAN13JI	2013-01-05	Jones_Island	19	470													5.7	180
	FEB13JI	2013-02-06	Jones_Island	20	320									150				6	260
	MAR13JI	2013-03-04	Jones_Island	14	260													4.2	200
	APR13JI	2013-04-09	Jones_Island	8.8				78	0.24		0.076	3.6	0.026			0.011		4.2	560		0.26
	MAY13JI	2013-05-13	Jones_Island	8.8	200													2.6	95
	JUN13JI	2013-06-10	Jones_Island	14	260													3.1	180
	JUL13JI	2013-07-08	Jones_Island	13	250													3.6	170
	AUG13JI	2013-08-12	Jones_Island	13	380													3.2	440
	SEP13JI	2013-09-09	Jones_Island	13	220													2.9	200
	OCT13JI	2013-10-14	Jones_Island	16	220													3.8	150
	NOV13JI	2013-11-18	Jones_Island	4.2	140													2.1	240
	DEC13JI	2013-12-09	Jones_Island	14	220													3.8	200
	JAN14JI	2014-01-13	Jones_Island	12	250													3.2	180
	FEB14JI	2014-02-10	Jones_Island	13	160													3	140
	MAR14JI	2014-03-10	Jones_Island	12	220													3.4	180
	APR14JI	2014-04-14	Jones_Island	4.2	110													1.7	220
	MAY14JI	2014-05-12	Jones_Island	10	220													3.9	190
	JUN14JI	2014-06-09	Jones_Island	12	260													3.9	210
	JUL14JI	2014-07-07	Jones_Island	10	210													3	200
	AUG14JI	2014-08-11	Jones_Island	13	240													4.9	550
	SEP14JI	2014-09-08	Jones_Island	18														4.2	260
	OCT14JI	2014-10-08	Jones_Island	19	360									260				4.3	290
	DEC14JI	2014-12-03	Jones_Island	17	390									80				4.2	250
	JAN15JI	2015-01-14	Jones_Island	19	300													5.2	250
	FEB15JI	2015-02-12	Jones_Island	18	330													4.3	240
	APR15JI	2015-04-01	Jones_Island	16	300													4.5	280
	MAY15JI	2015-05-13	Jones_Island	14	300													4.4	270
	JUN15JI	2015-06-10	Jones_Island	14	330					580							0.2	3.8	400	25
	JUL15JI	2015-07-14	Jones_Island	9.3	350			54	0.057		0.09	7.4	0.042		21	0.015		3.3	300		0.19
	AUG15JI	2015-08-05	Jones_Island	16	350									79				3.6	240
	SEP15JI	2015-09-03	Jones_Island	17	300									73				4.3	280
	OCT15JI	2015-10-07	Jones_Island	18	370									120				3.9	340
	NOV15JI	2015-11-04	Jones_Island	21	340									150				4.5	250
	DEC15JI	2015-12-03	Jones_Island	8.7	250													2.7	220
	JAN16JI	2016-01-06	Jones_Island	14	300													3.8	190
	FEB16JI	2016-02-08	Jones_Island	11	170													2.6
	MAR16JI	2016-03-02	Jones_Island	15	320													4	410
	APR16JI	2016-04-07	Jones_Island	6.6	200													2.9	290
	MAY16JI	2016-05-02	Jones_Island	7.9	140					300								2.5	180
	JUN16JI	2016-06-08	Jones_Island	17	370					800				260				5.3	2200
	JUL16JI	2016-07-18	Jones_Island	11	340					350								2.9	450
	AUG16JI	2016-08-03	Jones_Island	17	440					640				140				4.2	280
	SEP16JI	2016-09-21	Jones_Island	14	280					630								7.6	200
	OCT16JI	2016-10-05	Jones_Island	12	350					760				180				7.8	630
	NOV16JI	2016-11-03	Jones_Island	10	400													3.3	280
	DEC16JI	2016-12-07	Jones_Island	15	460					560				100			0.15	3.9	570	24
	JAN17JI	2017-01-05	Jones_Island	12	310													3.1	340
	FEB17JI	2017-02-06	Jones_Island	14	230					300								2.8
	MAR17JI	2017-03-01	Jones_Island	7.7	260					360								2.3	390
	APR17JI	2017-04-03	Jones_Island	7.8	190					260								2.1
	MAY17JI	2017-05-01	Jones_Island	4.5	100					53								1.4	140
	JUN17JI	2017-06-07	Jones_Island	14	320					470				80				3.3	220
	JUL17JI	2017-07-12	Jones_Island	12	270					510				130				3.3	230
	AUG17JI	2017-08-22	Jones_Island	16				74	0.081		0.071	2.8	0.063		33			3.8	280		0.2
	SEP17JI	2017-09-26	Jones_Island	19	350			59	0.05		0.052				24			4.4	290		0.13
	OCT17JI	2017-10-04	Jones_Island	17	330					490								3.9	320
	NOV17JI	2017-11-02	Jones_Island	13	350													3.6	320
	DEC17JI	2017-12-01	Jones_Island	17	140					490							0.11	3.5	210	30
	JAN18JI	2018-01-09	Jones_Island	19	320			60	0.098		0.054				23			4.1	340		0.26
	FEB18JI	2019-02-01	Jones_Island
	APR11SS	2011-04-07	South_Shore	10	150														170
	SEP13SS	2013-09-09	South_Shore		300	70												4.1	390
	OCT13SS	2013-10-14	South_Shore	25	250													4.6	290
	NOV13SS	2013-11-18	South_Shore	13	250													5.1	450
	DEC13SS	2013-12-09	South_Shore	26	270													3.9	260
	JAN14SS	2014-01-13	South_Shore	19	210													4	230
	FEB14SS	2014-02-10	South_Shore	27	260													5.8	270
	MAR14SS	2014-03-10	South_Shore	19	220													4.9	230
	APR14SS	2014-04-14	South_Shore	8.5	150													1.5	260	8.9
	MAY14SS	2014-05-12	South_Shore	14	210													4.9	260	25
	JUN14SS	2014-06-09	South_Shore	16	240													4	250	31
	JUL14SS	2014-07-07	South_Shore	13	280													1.8	300	18
	AUG14SS	2014-08-11	South_Shore	23	280													5.6	500	31
	SEP14SS	2014-09-08	South_Shore	22														5.1	320	33
	OCT14SS	2014-10-08	South_Shore	21	280					500				150				4.3	400	30
	DEC14SS	2014-12-03	South_Shore	19	280					630				100				6.6	320	35
	JAN15SS	2015-01-14	South_Shore	26	340													7.6	300	37
	FEB15SS	2015-02-12	South_Shore	25	360													8.8	420
	APR15SS	2015-04-01	South_Shore	28	230					670								7.3	340	41
	MAY15SS	2015-05-13	South_Shore	19	230					220								4.8	270	24
	JUN15SS	2015-06-10	South_Shore	20	220					610							0.058	6	320	30
	JUL15SS	2015-07-14	South_Shore	19	160			69	0.015		0.062	1.7	0.03		30			3.9	190		0.13
	AUG15SS	2015-08-05	South_Shore	28	420					870				130				8.5	250	41
	SEP15SS	2015-09-03	South_Shore	24	280									76				7.2	360
	OCT15SS	2015-10-07	South_Shore	26	280					670				160					500	36
	NOV15SS	2015-11-04	South_Shore	27	200					420				160				4.6	290	35
	DEC15SS	2015-12-03	South_Shore	7.8	92													1.9
	JAN16SS	2016-01-06	South_Shore	16	180					500								5.3	400	24
	FEB16SS	2016-02-08	South_Shore	13	160					380								4.8	210	22
	MAR16SS	2016-03-02	South_Shore	17	260					570								5.7	280	29
	APR16SS	2016-04-07	South_Shore	8.8	150													3.2	230
	MAY16SS	2016-05-02	South_Shore	14	190					310								4	240	22
	JUN16SS	2016-06-08	South_Shore	21	430					950				270					620	38
	JUL16SS	2016-07-18	South_Shore	22	520					900								9.1	440	38
	AUG16SS	2016-08-03	South_Shore	24	470					590				160				6.3	580	34
	SEP16SS	2016-09-21	South_Shore	16	270					730								7.8	530
	OCT16SS	2016-10-05	South_Shore	17	230					500				110				5	450	28
	NOV16SS	2016-11-03	South_Shore	15	330													6.1
	DEC16SS	2016-12-07	South_Shore	21	280					610				53			0.075	6.5	300	31
	JAN17SS	2017-01-05	South_Shore	18	270													6.9	290
	FEB17SS	2017-02-06	South_Shore	19	210					390								4.6	230	28
	MAR17SS	2017-03-01	South_Shore	12	240					400								4.3	280	23
	APR17SS	2017-04-03	South_Shore	8.1	120					270								3.7	170	18
	MAY17SS	2017-05-01	South_Shore	6.7	160					120								2.1	280	11
	JUL17SS	2017-07-12	South_Shore	19	400					750				60					280	34
	AUG17SS	2017-08-09	South_Shore	21	430					860				87				9.1	290	43
